# Supplementary material for: Hidden Chromosome Symmetry: In Silico Transformation Reveals Symmetry in 2D DNA Walk Trajectories of 671 Chromosomes
Source: PLoS One. 2009 Jul 28;4(7):e6396. doi: 10.1371/journal.pone.0006396 (PMC2712679; doi:10.1371/journal.pone.0006396)
Supplement: Table S2 — BLAST hits for symmetrically correlated regions. BLAST hits (cutoff E-4) for symmetrically correlated regions of Saccharomyces cerevisiae, chromosomes 1 and 16 and Encephalitozoon cuniculi, chromosome X. (0.11 MB XLS) [file pone.0006396.s008.xls]

## Sheet: Sheet1
Supplementary Table 2. Blast hits (cutoff E-4) for symmetrically correlated regions of
Saccharomyces cerevisiae, chromosomes 1 and 16 and Encephalitozoon cuniculi, chromosome X.
(see next three tabs)

## Sheet: Saccharomyces_cerevisiae.ptt.1
Saccharomyces cerevisiae, chromosome 1
Correlated region	GSS start	GSS end	start	end	Location	Strand	Length	PID	Gene	Synonym	Code	COG	Product
1	67262	67562	220189	220488	220189..220488	+	99	6319346	-	YAR064W	-	-	Putative protein of unknown function
1	67562	68174	221040	221651	221040..221651	+	203	6319347	-	YAR066W	-	-	Putative GPI protein
1	68174	68660	222397	222882	222397..222882	+	161	6319348	-	YAR068W	-	-	Fungal-specific protein of unknown function; induced in respiratory-deficient cells
1	68660	70064	225451	226854	225451..226854	+	467	6319351	PHO11	YAR071W	-	-	One of three repressible acid phosphatases, a glycoprotein that is transported to the cell surface by the secretory pathway; induced by phosphate starvation and coordinately regulated by PHO4 and PHO2
1	62648	67262	203394	208007	203394..208007	+	1537	6319341	FLO1	YAR050W	-	-	Flo1p
1	70064	70427	1807	2169	1807..2169	-	120	6319249	PAU8	YAL068C	-	-	Pau8p
1	70427	72209	7236	9017	7236..9017	-	593	6319250	SEO1	YAL067C	-	-	Putative permease, member of the allantoate transporter subfamily of the major facilitator superfamily; mutation confers resistance to ethionine sulfoxide
1	72209	72596	11566	11952	11566..11952	-	128	6319252	-	YAL065C	-	-	Putative protein of unknown function; has homology to FLO1; possible pseudogene
1	72596	72977	13364	13744	13364..13744	-	126	7839146	-	YAL064C-A	-	-	Putative protein of unknown function; YAL064C-A is not an essential gene
1	72977	73268	22397	22687	22397..22687	-	96	33438755	-	YAL063C-A	-	-	Putative protein of unknown function; identified by expression profiling and mass spectrometry
1	73268	77237	24001	27969	24001..27969	-	1322	6319255	FLO9	YAL063C	-	-	Flo9p
BLAST results
Query id	Subject id	% identity	alignment length	mismatches	gap openings	q. start	q. end	s. start	s. end	e-value	bit score
gi|6319341|ref|NP_009424.1|	gi|6319255|ref|NP_009338.1|	78.09	1205	224	10	359	1537	132	1322	0	1753
gi|6319341|ref|NP_009424.1|	gi|6319255|ref|NP_009338.1|	68.83	1325	364	10	1	1305	1	1296	0	1707
gi|6319341|ref|NP_009424.1|	gi|7839146|ref|NP_058136.1|	81.67	120	22	0	140	259	1	120	4e-57	210
gi|6319341|ref|NP_009424.1|	gi|6319252|ref|NP_009335.1|	77.94	136	21	1	1402	1537	1	127	4e-52	193
Correlated region	GSS start	GSS end	start	end	Location	Strand	Length	PID	Gene	Synonym	Code	COG	Product
2	55415	56312	186830	187726	186830..187726	+	298	6319334	PRM9	YAR031W	-	-	Pheromone-regulated protein with 3 predicted transmembrane segments and an FF sequence, a motif involved in COPII binding; member of DUP240 gene family
2	56312	57017	188101	188805	188101..188805	+	234	6319336	MST28	YAR033W	-	-	Mst28p
2	57017	59081	190187	192250	190187..192250	+	687	6319337	YAT1	YAR035W	-	-	Outer mitochondrial carnitine acetyltransferase, minor ethanol-inducible enzyme involved in transport of activated acyl groups from the cytoplasm into the mitochondrial matrix; phosphorylated
2	59081	62648	192613	196179	192613..196179	+	1188	85666110	SWH1	YAR042W	-	-	Protein similar to mammalian oxysterol-binding protein; contains ankyrin repeats; localizes to the Golgi and the nucleus-vacuole junction
2	77237	79379	42882	45023	42882..45023	-	713	6319264	ACS1	YAL054C	-	-	Acetyl-coA synthetase isoform which, along with Acs2p, is the nuclear source of acetyl-coA for histone acetlyation; expressed during growth on nonfermentable carbon sources and under aerobic conditions
2	79379	80120	51856	52596	51856..52596	-	246	6319267	-	YAL049C	-	-	Cytoplasmic protein of unknown function, potential Hsp82p interactor
2	80120	82109	52802	54790	52802..54790	-	662	6319268	GEM1	YAL048C	-	-	Evolutionarily-conserved tail-anchored outer mitochondrial membrane GTPase which regulates mitochondrial morphology; cells lacking Gem1p contain collapsed, globular, or grape-like mitochondria; not required for pheromone-induced cell death
2	82109	83978	54990	56858	54990..56858	-	622	6319269	SPC72	YAL047C	-	-	Component of the cytoplasmic Tub4p (gamma-tubulin) complex, binds spindle pole bodies and links them to microtubules; has roles in astral microtubule formation and stabilization
2	83978	84335	57030	57386	57030..57386	-	118	6319270	-	YAL046C	-	-	Putative protein of unknown function; YAL046C is not an essential gene
2	84335	84848	57951	58463	57951..58463	-	170	37362609	GCV3	YAL044C	-	-	Gcv3p
2	84848	87206	58696	61053	58696..61053	-	785	6319273	PTA1	YAL043C	-	-	Pta1p
2	87206	88949	65779	67521	65779..67521	-	580	6319277	CLN3	YAL040C	-	-	Cln3p
2	88949	89759	68717	69526	68717..69526	-	269	6319278	CYC3	YAL039C	-	-	Cyc3p
BLAST results
Query id	Subject id	% identity	alignment length	mismatches	gap openings	q. start	q. end	s. start	s. end	e-value	bit score
gi|85666110|ref|NP_009421.3|	gi|6319273|ref|NP_009356.1|	19.38	325	205	7	396	713	371	645	1e-06	42.4
Correlated region	GSS start	GSS end	start	end	Location	Strand	Length	PID	Gene	Synonym	Code	COG	Product
3	26864	28451	92901	94487	92901..94487	+	528	6319291	FRT2	YAL028W	-	-	Frt2p
3	28451	29237	94688	95473	94688..95473	+	261	6319292	-	YAL027W	-	-	Putative protein of unknown function; green fluorescent protein (GFP)-fusion protein localizes to the nucleus; YAL027W is a non-essential gene
3	29237	32633	114920	118315	114920..118315	+	1131	6319300	FUN30	YAL019W	-	-	Fun30p
3	32633	36704	120226	124296	120226..124296	+	1356	6319302	PSK1	YAL017W	-	-	One of two (see also PSK2) PAS domain containing S/T protein kinases; coordinately regulates protein synthesis and carbohydrate metabolism and storage in response to a unknown metabolite that reflects nutritional status
3	36704	38612	124880	126787	124880..126787	+	635	6319303	TPD3	YAL016W	-	-	Regulatory subunit A of the heterotrimeric protein phosphatase 2A, which also contains regulatory subunit Cdc55p and either catalytic subunit Pph21p or Pph22p; required for cell morphogenesis and for transcription by RNA polymerase III
3	38612	39875	129271	130533	129271..130533	+	420	41629667	DEP1	YAL013W	-	-	Dep1p
3	95627	100043	87856	92271	87856..92271	-	1471	6319290	MYO4	YAL029C	-	-	Myo4p
3	100043	104111	95631	99698	95631..99698	-	1355	6319293	DRS2	YAL026C	-	-	Aminophospholipid translocase (flippase) that maintains membrane lipid asymmetry in post-Golgi secretory vessicles; contributes to clathrin-coated vesicle formation and endocytosis; mutations in human homolog ATP8B1 result in liver disease
3	104111	105032	100226	101146	100226..101146	-	306	6319294	MAK16	YAL025C	-	-	Essential nuclear protein, constituent of 66S pre-ribosomal particles; required for maturation of 25S and 5.8S rRNAs; required for maintenance of M1 satellite double-stranded RNA of the L-A virus
3	105032	109340	101566	105873	101566..105873	-	1435	6319295	LTE1	YAL024C	-	-	Lte1p
3	109340	111620	106273	108552	106273..108552	-	759	27469358	PMT2	YAL023C	-	-	Pmt2p
3	111620	113174	108878	110431	108878..110431	-	517	6319297	FUN26	YAL022C	-	-	Fun26p
3	113174	115688	110847	113360	110847..113360	-	837	6319298	CCR4	YAL021C	-	-	Ccr4p
Blast results
No hits
Correlated region	GSS start	GSS end	start	end	Location	Strand	Length	PID	Gene	Synonym	Code	COG	Product
4	21192	21996	74021	74824	74021..74824	+	267	6319280	-	YAL037W	-	-	Putative protein of unknown function
4	21996	25005	76428	79436	76428..79436	+	1002	6319282	FUN12	YAL035W	-	-	Fun12p
4	119636	121118	134186	135667	134186..135667	-	493	6319309	MDM10	YAL010C	-	-	Mdm10p
4	121118	121766	137700	138347	137700..138347	-	215	6319312	ERP2	YAL007C	-	-	Erp2p
4	121766	123695	139505	141433	139505..141433	-	642	144228166	SSA1	YAL005C	-	-	ATPase involved in protein folding and nuclear localization signal (NLS)-directed nuclear transport; member of heat shock protein 70 (HSP70) family; forms a chaperone complex with Ydj1p; localized to the nucleus, cytoplasm, and cell wall
4	123695	127268	147596	151168	147596..151168	-	1160	6319317	TFC3	YAL001C	-	-	Largest of six subunits of the RNA polymerase III transcription initiation factor complex (TFIIIC); part of the TauB domain of TFIIIC that binds DNA at the BoxB promoter sites of tRNA and similar genes; cooperates with Tfc6p in DNA binding
Blast results
No hits

## Sheet: Saccharomyces_cerevisiae.ptt.16
Saccharomyces cerevisiae, chromosome 16
Correlated region	GSS start	GSS end	start	end	Location	Strand	Length	PID	Gene	Synonym	Code	COG	Product
1	0	714	11887	12600	11887..12600	+	237	6324975	HSP32	YPL280W	-	-	Hsp32p
1	714	2478	22938	24701	22938..24701	+	587	6324981	SAM3	YPL274W	-	-	High-affinity S-adenosylmethionine permease, required for utilization of S-adenosylmethionine as a sulfur source; has similarity to S-methylmethionine permease Mmp1p
1	2478	3456	25087	26064	25087..26064	+	325	6324982	SAM4	YPL273W	-	-	S-adenosylmethionine-homocysteine methyltransferase, functions along with Mht1p in the conversion of S-adenosylmethionine (AdoMet) to methionine to control the methionine/AdoMet ratio
1	3456	3645	30079	30267	30079..30267	+	62	6324984	ATP15	YPL271W	-	-	Atp15p
1	3645	5967	30482	32803	30482..32803	+	773	37362699	MDL2	YPL270W	-	-	Mdl2p
1	5967	7902	33013	34947	33013..34947	+	644	6324986	KAR9	YPL269W	-	-	Kar9p
1	7902	10512	35236	37845	35236..37845	+	869	6324987	PLC1	YPL268W	-	-	Phosphoinositide-specific phospholipase C, hydrolyzes phosphatidylinositol 4,5-biphosphate (PIP2) to generate inositol 1,4,5-triphosphate (IP3) and 1,2-diacylglycerol (DAG); involved in kinetochore function and pseudohyphal differentiation
1	10512	11142	38169	38798	38169..38798	+	209	6324988	ACM1	YPL267W	-	-	Acm1p
1	11142	12099	39121	40077	39121..40077	+	318	6324989	DIM1	YPL266W	-	-	Dim1p
1	12099	13926	41043	42869	41043..42869	+	608	6324990	DIP5	YPL265W	-	-	Dicarboxylic amino acid permease, mediates high-affinity and high-capacity transport of L-glutamate and L-aspartate; also a transporter for Gln, Asn, Ser, Ala, and Gly
1	13926	15393	47336	48802	47336..48802	+	488	6324993	FUM1	YPL262W	-	-	Fum1p
1	15393	17049	49303	50958	49303..50958	+	551	6324994	-	YPL260W	-	-	Putative substrate of cAMP-dependent protein kinase (PKA); green fluorescent protein (GFP)-fusion protein localizes to the cytoplasm and nucleus; YPL260W is not an essential gene
1	17049	23641	56748	62016	56748..62016	+	1755	7839205	-	YPL257W-B	-	-	Retrotransposon TYA Gag and TYB Pol genes; transcribed/translated as one unit; polyprotein is processed to make a nucleocapsid-like protein (Gag), reverse transcriptase (RT), protease (PR), and integrase (IN); similar to retroviral genes
1	17049	17049	56748	58070	56748..58070	+	440	7839204	-	YPL257W-A	-	-	Retrotransposon TYA Gag gene co-transcribed with TYB Pol; translated as TYA or TYA-TYB polyprotein; Gag is a nucleocapsid protein that is the structural constituent of virus-like particles (VLPs); similar to retroviral Gag
1	23641	24223	63279	63860	63279..63860	+	193	6324998	-	YPL257W	-	-	Putative protein of unknown function;; homozygous diploid deletion strain exhibits low budding index; physically interacts with Hsp82p; YPL257W is not an essential gene
1	24223	25381	67725	68882	67725..68882	+	385	6325000	BBP1	YPL255W	-	-	Bbp1p
1	25381	26848	69485	70951	69485..70951	+	488	6325001	HFI1	YPL254W	-	-	Adaptor protein required for structural integrity of the SAGA complex, a histone acetyltransferase-coactivator complex that is involved in global regulation of gene expression through acetylation and transcription functions
1	26848	28213	85586	86950	85586..86950	+	454	6325011	-	YPL245W	-	-	Putative protein of unknown function; green fluorescent protein (GFP)-fusion protein localizes to both the nucleus and the cytoplasm
1	28213	30013	88517	90316	88517..90316	+	599	6325013	SRP68	YPL243W	-	-	Core component of the signal recognition particle (SRP) ribonucleoprotein (RNP) complex that functions in targeting nascent secretory proteins to the endoplasmic reticulum (ER) membrane
1	30013	30616	99484	100086	99484..100086	+	200	6325017	YAR1	YPL239W	-	-	Cytoplasmic ankyrin-repeat containing protein of unknown function, proposed to link the processes of 40S ribosomal subunit biogenesis and adaptation to osmotic and oxidative stress; expression repressed by heat shock
1	30616	31474	100496	101353	100496..101353	+	285	6325018	SUI3	YPL237W	-	-	Beta subunit of the translation initiation factor eIF2, involved in the identification of the start codon; proposed to be involved in mRNA binding
1	31474	32890	103232	104647	103232..104647	+	471	6325021	RVB2	YPL235W	-	-	Essential protein involved in transcription regulation; component of chromatin remodeling complexes; required for assembly and function of the INO80 complex; member of the RUVB-like protein family
1	32890	33541	106172	106822	106172..106822	+	216	6325023	NSL1	YPL233W	-	-	Essential component of the MIND kinetochore complex (Mtw1p Including Nnf1p-Nsl1p-Dsn1p) which joins kinetochore subunits contacting DNA to those contacting microtubules; required for accurate chromosome segregation
1	33541	34414	107275	108147	107275..108147	+	290	6325024	SSO1	YPL232W	-	-	Plasma membrane t-SNARE involved in fusion of secretory vesicles at the plasma membrane and in vesicle fusion during sporulation; forms a complex with Sec9p that binds v-SNARE Snc2p; syntaxin homolog; functionally redundant with Sso2p
1	34414	40078	108652	114315	108652..114315	+	1887	6325025	FAS2	YPL231W	-	-	Alpha subunit of fatty acid synthetase, which catalyzes the synthesis of long-chain saturated fatty acids; contains beta-ketoacyl reductase and beta-ketoacyl synthase activities; phosphorylated
1	643781	644369	793907	794494	793907..794494	-	195	31126970	NAT3	YPR131C	-	-	Catalytic subunit of the NatB N-terminal acetyltransferase, which catalyzes acetylation of the amino-terminal methionine residues of all proteins beginning with Met-Asp or Met-Glu and of some proteins beginning with Met-Asn or Met-Met
1	644369	645602	795974	797206	795974..797206	-	410	6325390	SPN1	YPR133C	-	-	Protein that interacts with Spt6p and copurifies with Spt5p and RNA polymerase II, probable transcriptional elongation factor; metazoan homologs contain an acidic N terminus; mutations in the gene confer an Spt- phenotype
1	645602	652194	804997	810265	804997..810265	-	1755	7839207	-	YPR137C-B	-	-	Retrotransposon TYA Gag and TYB Pol genes; transcribed/translated as one unit; polyprotein is processed to make a nucleocapsid-like protein (Gag), reverse transcriptase (RT), protease (PR), and integrase (IN); similar to retroviral genes
1	645602	652194	808943	810265	808943..810265	-	440	7839206	-	YPR137C-A	-	-	Retrotransposon TYA Gag gene co-transcribed with TYB Pol; translated as TYA or TYA-TYB polyprotein; Gag is a nucleocapsid protein that is the structural constituent of virus-like particles (VLPs); similar to retroviral Gag
1	652194	653664	810980	812449	810980..812449	-	489	6325396	MEP3	YPR138C	-	-	Ammonium permease of high capacity and low affinity; belongs to a ubiquitous family of cytoplasmic membrane proteins that transport only ammonium (NH4+); expression is under the nitrogen catabolite repression regulation ammonia permease
1	653664	654567	813152	814054	813152..814054	-	300	6325397	VPS66	YPR139C	-	-	Cytoplasmic protein of unknown function involved in vacuolar protein sorting.
1	654567	656757	815730	817919	815730..817919	-	729	6325399	KAR3	YPR141C	-	-	Kar3p
1	656757	658416	819761	821419	819761..821419	-	552	6325402	NOC4	YPR144C	-	-	Noc4p
1	658416	658653	824686	824922	824686..824922	-	78	82795262	-	YPR145C-A	-	-	Putative protein of unknown function
1	658653	659568	825641	826555	825641..826555	-	304	6325405	-	YPR147C	-	-	Putative protein of unknown function; green fluorescent protein (GFP)-fusion protein localizes to the cytoplasm and is induced in response to the DNA-damaging agent MMS
1	659568	660876	826829	828136	826829..828136	-	435	6325406	-	YPR148C	-	-	Protein of unknown function that may interact with ribosomes, based on co-purification experiments; green fluorescent protein (GFP)-fusion protein localizes to the cytoplasm in a punctate pattern
1	660876	661497	831051	831671	831051..831671	-	206	6325409	SUE1	YPR151C	-	-	Mitochondrial protein required for degradation of unstable forms of cytochrome c
1	661497	662895	832057	833454	832057..833454	-	465	6325410	URN1	YPR152C	-	-	Pre-mRNA splicing factor associated with the U2-U5-U6 snRNPs, the RES complex, and the Prp19-associated complex (NTC); null mutation displays synthetic genetic interactions with mutations affecting U2 snRNA and pre-mRNA splicing factors
1	662895	664746	835559	837409	835559..837409	-	616	6325413	NCA2	YPR155C	-	-	Nca2p
1	664746	666615	837905	839773	837905..839773	-	622	6325414	TPO3	YPR156C	-	-	Polyamine transport protein specific for spermine; localizes to the plasma membrane; member of the major facilitator superfamily
1	666615	673207	850985	856253	850985..856253	-	1755	7839211	-	YPR158C-D	-	-	Retrotransposon TYA Gag and TYB Pol genes; transcribed/translated as one unit; polyprotein is processed to make a nucleocapsid-like protein (Gag), reverse transcriptase (RT), protease (PR), and integrase (IN); similar to retroviral genes
1	666615	673207	854931	856253	854931..856253	-	440	7839210	-	YPR158C-C	-	-	Retrotransposon TYA Gag gene co-transcribed with TYB Pol; translated as TYA or TYA-TYB polyprotein; Gag is a nucleocapsid protein that is the structural constituent of virus-like particles (VLPs); similar to retroviral Gag
1	673207	673309	860310	860411	860310..860411	-	33	33438896	-	YPR159C-A	-	-	Identified by gene-trapping, microarray-based expression analysis, and genome-wide homology searching
1	673309	675283	864445	866418	864445..866418	-	657	6325419	SGV1	YPR161C	-	-	Cyclin (Bur2p)-dependent protein kinase that functions in transcriptional regulation; phosphorylates the carboxy-terminal domain of Rpo21p, which is the largest subunit of RNA polymerase II; regulated by Cak1p
1	675283	676873	866711	868300	866711..868300	-	529	6325420	ORC4	YPR162C	-	-	Orc4p
1	676873	678184	868641	869951	868641..869951	-	436	6325421	TIF3	YPR163C	-	-	Tif3p
1	678184	678532	876278	876625	876278..876625	-	115	6325424	MRP2	YPR166C	-	-	Mitochondrial ribosomal protein of the small subunit
1	678532	679318	876843	877628	876843..877628	-	261	6325425	MET16	YPR167C	-	-	3'-phosphoadenylsulfate reductase, reduces 3'-phosphoadenylyl sulfate to adenosine-3',5'-bisphosphate and free sulfite using reduced thioredoxin as cosubstrate, involved in sulfate assimilation and methionine metabolism
1	679318	680632	886520	887833	886520..887833	-	437	6325431	VPS4	YPR173C	-	-	AAA-type ATPase required for efficient late endosome to vacuole transport; catalyzes the release of an endosomal membrane-associated class E VPS protein complex; regulates cellular sterol metabolism; cytoplasmic and endosomal localization
1	680632	681298	888039	888704	888039..888704	-	221	6325432	-	YPR174C	-	-	Protein of unknown function; green fluorescent protein (GFP)-fusion protein localizes to the nuclear periphery; potential Cdc28p substrate
1	681298	682276	891097	892074	891097..892074	-	325	6325434	BET2	YPR176C	-	-	Bet2p
1	682276	684244	893793	895760	893793..895760	-	655	6325437	HDA3	YPR179C	-	-	Hda3p
1	684244	686551	897357	899663	897357..899663	-	768	6325439	SEC23	YPR181C	-	-	GTPase-activating protein; component of the Sec23p-Sec24p heterodimeric complex of the COPII vesicle coat, involved in ER to Golgi transport and autophagy; stimulates the GDP-bound form of Sar1p
1	686551	687841	909729	911018	909729..911018	-	429	6325444	PZF1	YPR186C	-	-	Pzf1p
1	687841	688333	911984	912475	911984..912475	-	163	6325446	MLC2	YPR188C	-	-	Mlc2p
1	688333	690298	917073	919037	917073..919037	-	654	6325448	RPC82	YPR190C	-	-	RNA polymerase III subunit C82
1	690298	690769	922905	923375	922905..923375	-	156	6325451	HPA2	YPR193C	-	-	Hpa2p
1	690769	693403	924300	926933	924300..926933	-	877	6325452	OPT2	YPR194C	-	-	Oligopeptide transporter; member of the OPT family, with potential orthologs in S. pombe and C. albicans
1	693403	694288	938144	939028	938144..939028	-	294	6325457	ARR1	YPR199C	-	-	Arr1p
1	694288	694681	939275	939667	939275..939667	-	130	6325458	ARR2	YPR200C	-	-	Arr2p
BLAST results
Query id	Subject id	% identity	alignment length	mismatches	gap openings	q. start	q. end	s. start	s. end	e-value	bit score
gi|7839205|ref|NP_058189.1|	gi|7839207|ref|NP_058191.1|	98.92	1755	19	0	1	1755	1	1755	0	3521
gi|7839205|ref|NP_058189.1|	gi|7839211|ref|NP_058195.1|	98.35	1755	29	0	1	1755	1	1755	0	3498
gi|7839205|ref|NP_058189.1|	gi|7839210|ref|NP_058196.1|	99.54	435	2	0	1	435	1	435	0	889
gi|7839205|ref|NP_058189.1|	gi|7839206|ref|NP_058192.1|	98.17	438	8	0	1	438	1	438	0	877
gi|7839204|ref|NP_058190.1|	gi|7839210|ref|NP_058196.1|	99.55	440	2	0	1	440	1	440	0	900
gi|7839204|ref|NP_058190.1|	gi|7839211|ref|NP_058195.1|	99.54	435	2	0	1	435	1	435	0	889
gi|7839204|ref|NP_058190.1|	gi|7839206|ref|NP_058192.1|	98.41	440	7	0	1	440	1	440	0	885
gi|7839204|ref|NP_058190.1|	gi|7839207|ref|NP_058191.1|	98.62	435	6	0	1	435	1	435	0	877
Correlated region	GSS start	GSS end	start	end	Location	Strand	Length	PID	Gene	Synonym	Code	COG	Product
2	105864	106536	304386	305057	304386..305057	+	223	6325127	SPO19	YPL130W	-	-	Meiosis-specific protein of unknown function, involved in completion of nuclear divisions; identified as a weak high-copy suppressor of the spo1-1 ts mutation; putative GPI-dependent cell-wall protein
2	106536	107376	305297	306136	305297..306136	+	244	6325128	TAF14	YPL129W	-	-	Subunit of TFIID, TFIIF, INO80, SWI/SNF, and NuA3 complexes, involved in RNA polymerase II transcription initiation and in chromatin modification; contains a YEATS domain
2	107376	110067	310209	312899	310209..312899	+	896	6325131	NAN1	YPL126W	-	-	Nan1p
2	110067	113166	313387	316485	313387..316485	+	1032	6325132	KAP120	YPL125W	-	-	Kap120p
2	113166	113928	316754	317515	316754..317515	+	253	6325133	SPC29	YPL124W	-	-	Inner plaque spindle pole body (SPB) component, links the central plaque component Spc42p to the inner plaque component Spc110p; required for SPB duplication
2	113928	115602	322070	323743	322070..323743	+	557	6325137	VPS30	YPL120W	-	-	Protein that forms a membrane-associated complex with Apg14p that is essential for autophagy; involved in a retrieval step of the carboxypeptidase Y receptor, Vps10p, to the late Golgi from the endosome; involved in vacuolar protein sorting
2	115602	116637	326627	327661	326627..327661	+	344	6325139	MRP51	YPL118W	-	-	Mitochondrial ribosomal protein of the small subunit; MRP51 exhibits genetic interactions with mutations in the COX2 and COX3 mRNA 5'-untranslated leader sequences
2	116637	118731	329605	331698	329605..331698	+	697	6325141	HOS3	YPL116W	-	-	Hos3p
2	118731	119733	339943	340944	339943..340944	+	333	6325146	CAR1	YPL111W	-	-	Arginase, responsible for arginine degradation, expression responds to both induction by arginine and nitrogen catabolite repression; disruption enhances freeze tolerance
2	119733	120240	348443	348949	348443..348949	+	168	6325149	-	YPL108W	-	-	Cytoplasmic protein of unknown function; non-essential gene that is induced in a GDH1 deleted strain with altered redox metabolism; GFP-fusion protein is induced in response to the DNA-damaging agent MMS
2	120240	120987	349116	349862	349116..349862	+	248	6325150	-	YPL107W	-	-	Putative protein of unknown function; green fluorescent protein (GFP)-fusion protein localizes to mitochondria; YPL107W is not an essential gene
2	120987	122964	355697	357673	355697..357673	+	658	6325153	MSD1	YPL104W	-	-	Mitochondrial aspartyl-tRNA synthetase, required for acylation of aspartyl-tRNA; yeast and bacterial aspartyl-, asparaginyl-, and lysyl-tRNA synthetases contain regions with high sequence similarity, suggesting a common ancestral gene
2	122964	124335	360206	361576	360206..361576	+	456	6325155	ELP4	YPL101W	-	-	Elp4p
2	124335	125826	361869	363359	361869..363359	+	496	6325157	ATG21	YPL100W	-	-	Atg21p
2	125826	127305	364949	366427	364949..366427	+	492	6325160	MSY1	YPL097W	-	-	Mitochondrial tyrosyl-tRNA synthetase
2	127305	128397	366924	368015	366924..368015	+	363	6325161	PNG1	YPL096W	-	-	Conserved peptide N-glycanase required for deglycosylation of misfolded glycoproteins during proteasome-dependent degradation, localizes to the cytoplasm and nucleus, interacts with the DNA repair protein Rad23p
2	128397	130341	370975	372918	370975..372918	+	647	6325164	NOG1	YPL093W	-	-	Nog1p
2	130341	131718	373790	375166	373790..375166	+	458	6325165	SSU1	YPL092W	-	-	Plasma membrane sulfite pump involved in sulfite metabolism and required for efficient sulfite efflux; major facilitator superfamily protein
2	131718	133170	375499	376950	375499..376950	+	483	6325166	GLR1	YPL091W	-	-	Cytosolic and mitochondrial glutathione oxidoreductase, converts oxidized glutathione to reduced glutathione
2	133170	134199	381962	382990	381962..382990	+	342	6325169	-	YPL088W	-	-	Putative aryl alcohol dehydrogenase; transcription is activated by paralogous transcription factors Yrm1p and Yrr1p along with genes involved in multidrug resistance
3	134199	135153	383452	384405	383452..384405	+	317	6325170	YDC1	YPL087W	-	-	Alkaline dihydroceramidase, involved in sphingolipid metabolism; preferentially hydrolyzes dihydroceramide to a free fatty acid and dihydrosphingosine; has a minor reverse activity
3	135153	141741	387064	393651	387064..393651	+	2195	6325172	SEC16	YPL085W	-	-	COPII vesicle coat protein required for ER transport vesicle budding and autophagosome formation; Sec16p is bound to the periphery of ER membranes and may act to stabilize initial COPII complexes; interacts with Sec23p, Sec24p and Sec31p
3	141741	144276	394035	396569	394035..396569	+	844	6325173	BRO1	YPL084W	-	-	Bro1p
3	144276	145371	404947	406041	404947..406041	+	197	6325176	RPS9A	YPL081W	-	-	Protein component of the small (40S) ribosomal subunit; nearly identical to Rps9Bp and has similarity to E. coli S4 and rat S9 ribosomal proteins
3	145371	146275	406633	407536	406633..407536	+	160	6325178	RPL21B	YPL079W	-	-	Protein component of the large (60S) ribosomal subunit, nearly identical to Rpl21Ap and has similarity to rat L21 ribosomal protein
3	146275	147118	410440	411282	410440..411282	+	280	6325181	GPI2	YPL076W	-	-	Gpi2p
3	147118	150227	412251	415359	412251..415359	+	785	6325182	GCR1	YPL075W	-	-	Gcr1p
3	150227	152492	415760	418024	415760..418024	+	754	6325183	YTA6	YPL074W	-	-	Putative ATPase of the CDC48/PAS1/SEC18 (AAA) family, localized to the cortex of mother cells but not to daughter cells
3	152492	153992	418509	420008	418509..420008	+	499	6325184	UBP16	YPL072W	-	-	Deubiquitinating enzyme anchored to the outer mitochondrial membrane, probably not important for general mitochondrial functioning, but may perform a more specialized function at mitochondria
3	153992	155831	420945	422783	420945..422783	+	612	6325187	MUK1	YPL070W	-	-	Cytoplasmic protein of unknown function; computational analysis of large-scale protein-protein interaction data suggests a possible role in transcriptional regulation
3	155831	157271	426230	427669	426230..427669	+	479	6325191	-	YPL066W	-	-	Putative protein of unknown function; green fluorescent protein (GFP)-fusion protein localizes to the bud neck and cytoplasm; null mutant is viable and exhibits growth defect on a non-fermentable (respiratory) carbon source
3	530989	535525	445839	450374	445839..450374	-	1511	6325199	PDR12	YPL058C	-	-	Pdr12p
3	535525	536674	451906	453054	451906..453054	-	382	6325200	SUR1	YPL057C	-	-	Probable catalytic subunit of a mannosylinositol phosphorylceramide (MIPC) synthase, forms a complex with probable regulatory subunit Csg2p; function in sphingolipid biosynthesis is overlapping with that of Csh1p
3	536674	536980	453427	453732	453427..453732	-	101	6325201	-	YPL056C	-	-	Putative protein of unknown function; deletion mutant is fluconazole resistant
3	536980	537979	453989	454987	453989..454987	-	332	6325202	LGE1	YPL055C	-	-	Lge1p
3	537979	539320	457115	458455	457115..458455	-	446	6325204	KTR6	YPL053C	-	-	Ktr6p
3	539320	540508	460776	461963	460776..461963	-	395	6325207	MNN9	YPL050C	-	-	Mnn9p
3	540508	541867	462478	463836	462478..463836	-	452	6325208	DIG1	YPL049C	-	-	Dig1p
3	541867	542167	466641	466940	466641..466940	-	99	6325211	ELC1	YPL046C	-	-	Elc1p
3	542167	543835	473037	474704	473037..474704	-	555	6325215	SSN3	YPL042C	-	-	Cyclin-dependent protein kinase, component of RNA polymerase II holoenzyme; involved in phosphorylation of the RNA polymerase II C-terminal domain; involved in glucose repression
3	543835	544459	475115	475738	475115..475738	-	207	6325216	-	YPL041C	-	-	Protein of unknown function involved in maintenance of proper telomere length
2	544459	547468	475990	478998	475990..478998	-	1002	6325217	ISM1	YPL040C	-	-	Ism1p
2	547468	547942	481425	481898	481425..481898	-	157	6325220	EGD1	YPL037C	-	-	Egd1p
2	547942	548788	487360	488205	487360..488205	-	281	6325224	-	YPL033C	-	-	Putative protein of unknown function; may be involved in DNA metabolism; expression is induced by Kar4p
2	548788	551266	488885	491362	488885..491362	-	825	6325225	SVL3	YPL032C	-	-	Protein of unknown function, mutant phenotype suggests a potential role in vacuolar function; green fluorescent protein (GFP)-fusion protein localizes to the cell periphery, cytoplasm, bud, and bud neck
2	551266	552286	492016	493035	492016..493035	-	305	6325226	PHO85	YPL031C	-	-	Cyclin-dependent kinase, with ten cyclin partners; involved in environmental stress response; in phosphate-rich conditions, Pho85p-Pho80p complex phosphorylates Pho4p which in turn represses PHO5
2	552286	553795	500673	502181	500673..502181	-	502	6325231	SKS1	YPL026C	-	-	Putative serine/threonine protein kinase; involved in the adaptation to low concentrations of glucose independent of the SNF3 regulated pathway
2	553795	555769	504337	506310	504337..506310	-	657	6325234	MET12	YPL023C	-	-	Isozyme of methylenetetrahydrofolate reductase, catalyzes the reduction of 5,10-methylenetetrahydrofolate to 5-methyltetrahydrofolate in the methionine biosynthesis pathway
2	555769	557635	512311	514176	512311..514176	-	621	6325237	ULP1	YPL020C	-	-	Ubl (ubiquitin-like protein)-specific protease that cleaves Smt3p protein conjugates; specifically required for cell cycle progression; associates with nucleoporins and may interact with septin rings during telophase
2	557635	560143	514509	517016	514509..517016	-	835	6325238	VTC3	YPL019C	-	-	Vacuolar membrane protein involved in vacuolar polyphosphate accumulation; functions as a regulator of vacuolar H+-ATPase activity and vacuolar transporter chaperones; involved in non-autophagic vacuolar fusion
2	560143	561643	518732	520231	518732..520231	-	499	6325240	IRC15	YPL017C	-	-	Irc15p
2	561643	562717	525807	526880	525807..526880	-	357	6325242	HST2	YPL015C	-	-	Cytoplasmic member of the silencing information regulator 2 (Sir2) family of NAD(+)-dependent protein deacetylases; modulates nucleolar (rDNA) and telomeric silencing; possesses NAD(+)-dependent histone deacetylase activity in vitro
2	562717	563083	528982	529347	528982..529347	-	121	6325244	MRPS16	YPL013C	-	-	Mitochondrial ribosomal protein of the small subunit
2	563083	564145	533639	534700	533639..534700	-	353	6325246	TAF3	YPL011C	-	-	TFIID subunit (47 kDa), involved in promoter binding and RNA polymerase II transcription initiation
2	564145	567262	535817	538933	535817..538933	-	1038	6325248	-	YPL009C	-	-	Protein of unknown function; may interact with ribosomes, based on co-purification experiments; green fluorescent protein (GFP)-fusion protein localizes to the cytoplasm; YPL009C is not an essential gene
2	567262	569029	542079	543845	542079..543845	-	588	6325250	TFC8	YPL007C	-	-	One of six subunits of RNA polymerase III transcription initiation factor complex (TFIIIC); part of TFIIIC TauB domain that binds BoxB promoter sites of tRNA and other genes; linker between TauB and TauA domains; human homolog is TFIIIC-90
2	569029	570055	550629	551654	550629..551654	-	341	6325253	LSP1	YPL004C	-	-	Lsp1p
2	570055	570757	553624	554325	553624..554325	-	233	6325255	SNF8	YPL002C	-	-	Component of the ESCRT-II complex, which is involved in ubiquitin-dependent sorting of proteins into the endosome; appears to be functionally related to SNF7; involved in glucose derepression
2	570757	573022	561501	563765	561501..563765	-	754	6325260	-	YPR003C	-	-	Putative sulfate permease; physically interacts with Hsp82p; green fluorescent protein (GFP)-fusion protein localizes to the ER; YPR003C is not an essential gene
BLAST results
Query id	Subject id	% identity	alignment length	mismatches	gap openings	q. start	q. end	s. start	s. end	e-value	bit score
gi|6325137|ref|NP_015205.1|	gi|6325248|ref|NP_015316.1|	18.18	275	177	7	69	318	663	914	1e-05	38.9
gi|6325166|ref|NP_015234.1|	gi|6325240|ref|NP_015308.1|	25.25	495	314	16	14	477	8	477	2e-29	117

## Sheet: Encephalitozoon_cuniculi.ptt.X
Encephalitozoon cuniculi, chromosome X
Correlated region	GSS start	GSS end	start	end	Location	Strand	Length	PID	Gene	Synonym	Code	COG	Product
2	32355	32925	106587	107156	106587..107156	+	189	19074686	-	ECU10_0770	-	-	hypothetical protein
2	32925	33696	108367	109137	108367..109137	+	256	19074688	-	ECU10_0790	-	-	hypothetical protein
2	33696	34329	109189	109821	109189..109821	+	210	19074689	-	ECU10_0800	-	-	similarity to HYPOTHETICAL PROTEIN YD29_SCHPO
2	34329	35961	110441	112072	110441..112072	+	543	19074690	-	ECU10_0810	-	-	similarity to HYPOTHETICAL PROTEIN YBY3_SCHPO
2	35961	36837	112164	113039	112164..113039	+	291	19074691	-	ECU10_0820	-	-	FIBRILLARIN (34kDa NUCLEOLAR PROTEIN)
2	36837	37191	115938	116291	115938..116291	+	117	19074695	-	ECU10_0860	-	-	hypothetical protein
2	37191	38112	118336	119256	118336..119256	+	306	19074697	-	ECU10_0880	-	-	hypothetical protein
1	38112	40239	123353	125479	123353..125479	+	708	19074700	-	ECU10_0910	-	-	LONG CHAIN FATTY ACID CoA LIGASE
1	40239	42546	125540	127846	125540..127846	+	768	19074701	-	ECU10_0920	-	-	RIBONUCLEOSIDE DIPHOSPHATE REDUCTASE
1	180555	182400	116319	118163	116319..118163	-	614	19074696	-	ECU10_0870	-	-	MITOCHONDRIAL GLYCEROL-3-PHOSPHATE DEHYDROGENASE
1	182400	184281	119361	121241	119361..121241	-	626	19074698	-	ECU10_0890	-	-	LONG CHAIN FATTY ACID CoA LIGASE
2	184281	186474	121321	123513	121321..123513	-	730	19074699	-	ECU10_0900	-	-	similarity to HYPOTHETICAL PROTEIN Y162_METJA
2	186474	186987	130814	131326	130814..131326	-	170	19074705	-	ECU10_0960	-	-	Similarity to HYPOTHETICAL PROTEINS YCD7_HUMAN
2	186987	188307	131357	132676	131357..132676	-	439	19074706	-	ECU10_0970	-	-	hypothetical protein
2	188307	189228	132702	133622	132702..133622	-	306	19074707	-	ECU10_0980	-	-	hypothetical protein
2	189228	189700	133721	134192	133721..134192	-	147	19074708	-	ECU10_0990	-	-	60S RIBOSOMAL PROTEIN L27A
2	189700	190006	142942	143247	142942..143247	-	101	19074716	-	ECU10_1070	-	-	hypothetical protein
2	190006	190693	145260	145946	145260..145946	-	228	19074719	-	ECU10_1100	-	-	DNAJ-LIKE PROTEIN
2	190693	191461	148877	149644	148877..149644	-	255	19074722	-	ECU10_1130	-	-	ORIGIN RECOGNITION COMPLEX SUBUNIT 2
Blast results
Query id	Subject id	% identity	alignment length	mismatches	gap openings	q. start	q. end	s. start	s. end	e-value	bit score
gi|19074700|ref|NP_586206.1|	gi|19074698|ref|NP_586204.1|	99.84	625	1	0	84	708	2	626	0	1245
Correlated region	GSS start	GSS end	start	end	Location	Strand	Length	PID	Gene	Synonym	Code	COG	Product
3	56190	57261	147788	148858	147788..148858	+	356	19074721	-	ECU10_1120	-	-	TRANSCRIPTION INITIATION FACTOR TFIID 70kDa SUBUNIT
3	57261	60453	149742	152933	149742..152933	+	1063	19074723	-	ECU10_1140	-	-	ARF GUANINE NUCLEOTIDE EXCHANGE FACTOR
3	60453	63201	152965	155712	152965..155712	+	915	19074724	-	ECU10_1150	-	-	hypothetical protein
3	63201	63885	159938	160621	159938..160621	+	227	19074727	-	ECU10_1180	-	-	UBIQUITIN FUSION DEGRADATION PROTEIN 1
3	63885	64503	162388	163005	162388..163005	+	205	19074729	-	ECU10_1200i	-	-	CASEIN KINASE II BETA 2 SUBUNIT (BETA PRIME)
3	64503	69903	163058	168457	163058..168457	+	1799	19074730	-	ECU10_1210	-	-	DNA POLYMERASE EPSILON
3	155547	165003	78933	88388	78933..88388	-	3151	19074673	-	ECU10_0640	-	-	DYNEIN HEAVY CHAIN
3	165003	166137	89344	90477	89344..90477	-	377	19074675	-	ECU10_0660	-	-	HIV1-TAT INTERACTING PROTEIN 60KDa HOMOLOG (SAS/MOZ FAMILY)
Blast results
No hits
